# Supplementary material for: Mining for coexpression across hundreds of datasets using novel rank aggregation and visualization methods
Source: Genome Biol. 2009 Dec 4;10(12):R139. doi: 10.1186/gb-2009-10-12-r139 (PMC2812946; doi:10.1186/gb-2009-10-12-r139)
Supplement: Additional file 1 — The datasets were all on mouse platform Affymetrix U74Av2. In addition the analysis included an unpublished dataset that cannot be found in databases. [file gb-2009-10-12-r139-S1.xls]

## Sheet: Dataset IDs for network reconst
Dataset GEO ID
GSE1008
GSE1018
GSE1025
GSE1026
GSE1112
GSE1123
GSE1143
GSE1281
GSE1321
GSE1358
GSE1359
GSE1419
GSE1457
GSE1463
GSE1482
GSE1559
GSE1571
GSE1588
GSE1621
GSE1623
GSE1659
GSE1800
GSE1912
GSE1947
GSE1984
GSE2031
GSE2118
GSE2120
GSE2128
GSE2172
GSE2192
GSE2196
GSE2336
GSE2375
GSE2392
GSE2426
GSE2437
GSE2498
GSE2501
GSE2507
GSE2534
GSE2585
GSE2812
GSE2866
GSE2899
GSE3039
GSE3244
GSE3245
GSE3248
GSE3327
GSE3384
GSE3764
GSE3765
GSE3770
GSE3771
GSE411
GSE4330
GSE4356
GSE4616
GSE4648
GSE466
GSE469
GSE476
GSE478
GSE479
GSE480
GSE482
GSE4830
GSE483
GSE484
GSE485
GSE4870
GSE495
GSE5306
GSE5429
GSE558
GSE5831
GSE6288
GSE628
GSE640
GSE6511
GSE765
GSE775
GSE77
GSE897
GSE926
GSE972
GSE989
