# Supplementary material for: Mining for coexpression across hundreds of datasets using novel rank aggregation and visualization methods
Source: Genome Biol. 2009 Dec 4;10(12):R139. doi: 10.1186/gb-2009-10-12-r139 (PMC2812946; doi:10.1186/gb-2009-10-12-r139)
Supplement: Additional file 2 — A table listing datasets used for MCM complex study. [file gb-2009-10-12-r139-S2.xls]

## Sheet: Datasets used in MCM study - T1
DATASET	TITLE
E-GEOD-1000	Osteosarcoma TE85 cell tissue culture study
E-GEOD-10072	Transcription profiling of human lung adenocarcinoma and non-tumors from former, current and never smoking individuals
E-GEOD-10089	Anti-tumor Activity of Histone Deacetylase Inhibitors in Non-Small Cell Lung Cancer Cells
E-GEOD-10255	Gene expression in primary acute lymphoblastic leukemia (ALL) associated with methotrexate treatment response
E-GEOD-10615	Pediatric malignant germ cell tumors show characteristic transcriptome profiles
E-GEOD-10691	Human Neuropheres
E-GEOD-10783	Validation Set for Prediction of Outcome in Adult Male Germ Cell Tumors
E-GEOD-11121	The humoral immune system has a key prognostic impact in node-negative breast cancer
E-GEOD-11266	Cross-talk between Estrogen Receptor-related Receptor alpha (ERRalpha) and Estrogen Receptor (ERalpha) pathways.
E-GEOD-1140	PMBCs and the effect of exercise
E-GEOD-11582	Genetic Analysis of Human Traits In-Vitro
E-GEOD-1159	Expression profiles of acute myeloid leukemia patient samples
E-GEOD-11812	Gene expression profile of cancer cell lines of different origin
E-GEOD-11914	Expression data from LNCaP cells transfected with SOX4 cDNA, SOX4 siRNA or GFP cDNA
E-GEOD-11943	Human Dendritic Cell Subtype Gene Arrays
E-GEOD-12093	The 76-gene Signature Defines High-Risk Patients that Benefit from Adjuvant Tamoxifen Therapy
E-GEOD-12348	Prostate cancer cell lines and normal prostate epithelial and stromal cells in primary culture
E-GEOD-12417	Prognostic gene signature for normal karyotype AML
E-GEOD-12445	Expression data from melanoma cell lines 224 and BL transfected with siRNA-NRASQ61R
E-GEOD-12692	EZH2 is a mediator of EWS-FLI1 driven tumor growth blocking endothelial and neuro-ectodermal differentiation
E-GEOD-12708	ERRÎ³ mediates Tamoxifen resistance in novel models of invasive lobular breast cancer
E-GEOD-12907	Expression Analysis of Juvenile Pilocytic Astrocytomas by Oligonucleotide Microarray Reveals Two Potential Subgroups
E-GEOD-13041	Gene expression analysis of glioblastomas identifies the major molecular basis for the prognostic benefit of younger age
E-GEOD-1323	Isogenic primary tumor/metastasis comparison
E-GEOD-13280	Gene expression analysis of paediatric acute lymphoblastic leukaemia
E-GEOD-1417	Untreated vs. Camptothecin Treated HeLa cells
E-GEOD-1420	Barrett's esophagus, Barrett's-associated adenocarcinomas and normal esophageal epithelium
E-GEOD-1456	Gene expression of breast cancer tissue in a large population-based cohort of Swedish patients
E-GEOD-1561	EORTC 10994 clinical trial
E-GEOD-1577	T-ALL and T-lymphoblastic lymphoma
E-GEOD-1729	Gene expression profile of acute myeloid leukemia
E-GEOD-1922	Leukemia study / K562 cell line
E-GEOD-2060	Characterize CREB target genes in different tissue types
E-GEOD-2175	Differential gene expression in pituitary adenomas by oligonucleotide array analysis
E-GEOD-2189	A549 teatement with MGd
E-GEOD-2225	Letrozole-, Anastrozole- and Tamoxifen-Responsive Genes in MCF-7aro Cells
E-GEOD-2280	Prediction of lymphatic metastasis from primary squamous cell carcinoma of the oral cavity
E-GEOD-2351	chemotherapy cross-resistance and treatment response in childhood acute lymphoblastic leukemia
E-GEOD-2361	Expression Proflies of Human Normal tissues
E-GEOD-2443	Prostate cancer - comparison of androgen-dependent and -independent microdissected primary tumor
E-GEOD-2450	Endothelial cells and atorvastatin
E-GEOD-2485	Gene expression of pseudopalisading cells in human glioblastoma
E-GEOD-2487	Oncogene-induced senescence
E-GEOD-2603	Subpopulations of MDA-MB-231 and Primary Breast Cancers
E-GEOD-2742	Genomic Strategies Identify the Antitumor Agent Apratoxin A as a Potent Antagonist of FGF Signaling and STAT3 Activation
E-GEOD-2815	cMyb and vMyb in MCF7 cells
E-GEOD-2990	Gene Expression Profiling in Breast Cancer
E-GEOD-3167	Classification of carcinoma in situ lesions in human bladder cancer
E-GEOD-3218	Expression Profiling of Adult Male Germ Cell Tumors
E-GEOD-3494	An expression signature for p53 in breast cancer predicts mutation status, transcriptional effects, and patient survival
E-GEOD-3524	Association b/w gene expression profile & tumor invasion in OSCC
E-GEOD-4045	Classification of serrated colorectal tumors
E-GEOD-4127	Anticancer drug clustering in lung cancer based on gene expression profiles and sensitivity database
E-GEOD-4271	Molecular subclasses of high-grade glioma
E-GEOD-4475	A Biologic Definition of Burkitt's Lymphoma from Transcriptional and Genomic Profiling
E-GEOD-4698	Molecular characterization of very early relapsed childhood ALL
E-GEOD-4780	Scheck-3U24NS043571-01S1-2
E-GEOD-4824	Analysis of lung cancer cell lines
E-GEOD-4885	Role of coactivator SRC-1/NcoA-1 for IL-6 target gene induction in HepG2 cells
E-GEOD-4917	Time course microarray data following GR activation in MCF10A-Myc breast cells
E-GEOD-4922	Transcription profiling of human breast cancer tumor samples from Uppsala and Singapore cohorts
E-GEOD-5287	Prediction of response and survival following chemotherapy in patients with advanced bladder cancer
E-GEOD-5418	Gene Expression Analysis in Malaria Infection
E-GEOD-5462	Letrozole (Femara) early response to treatment
E-GEOD-5720	Comparison between cell lines from 9 different cancer tissue (NCI-60) (U133 platform)
E-GEOD-5788	Expression data from T-cell prolymphocytic leukemia (TPLL) and normal T cells
E-GEOD-5847	Tumor and stroma from breast by LCM
E-GEOD-6008	Human ovarian tumors and normal ovaries
E-GEOD-6184	Anaplastic Lymphoma Kinase signature
E-GEOD-6205	Human myeloma cell lines gene expression profiling
E-GEOD-6253	A Gene Expression Signature Predicts Survival of Patients with Stage I Non-Small Cell Lung Cancer
E-GEOD-6263	Identification of genes whose expression is modulated by the presence or absence of PTEN
E-GEOD-6274	GAPF profiles from HFF2 and Colo320DM cells
E-GEOD-6344	Gene expression in Stage 1,2 Normal and Tumor kidney cancer
E-GEOD-635	Identification of novel genomic determinants of cellular drug resistance in acute lymphoblastic leukemia.
E-GEOD-6357	Activation of human CD8+ T cells in renal cell carcinoma
E-GEOD-6365	Distinct transcriptional and genetic features associated with chromosome 13 deletion in multiple myeloma
E-GEOD-6401	Up-regulation of translational machinery and distinct genetic subgroups characterize hyperdiploidy in multiple myeloma
E-GEOD-6477	Expression data from different stages of plasma cell neoplasm
E-GEOD-6532	Transcription profiling of human breast cancers to define clinically distinct molecular subtypes in estrogen receptor positive breast carcinomas using genomic grade
E-GEOD-6596	Comparison of gene expression data from human and mouse breast cancers
E-GEOD-6691	Gene expression profiling of B lymphocytes and plasma cells from Waldenstrom's macroglobulinemia.
E-GEOD-6783	Expression data from HELA cells subject to EGF stimulation
E-GEOD-7007	Ewing samples and EWS-FLI-1 inhibited Ewing cell lines
E-GEOD-7035	Synergy between PPARgamma ligands and platinum-based drugs in cancer
E-GEOD-7382	Expression profiling of MCF-7 cells with inducible LMO4 and DN-Clim expression
E-GEOD-7390	Strong Time Dependence of the 76-Gene Prognostic Signature
E-GEOD-7529	Two distinct gene signatures identify malignant Neuroblast and Schwannian stromal cells of Neuroblastic Tumors
E-GEOD-7670	Expression data from Lung cancer
E-GEOD-7765	Dioxin-induced gene expression changes in MCF-7 human breast cancer cells
E-GEOD-7803	Human pre-invasive and invasive cervical squamous cell carcinomas and normal cervical epithelia
E-GEOD-7929	Gene Signature for Aggression of Melanoma Metastases - Melanoma Metastasis (LeiATCC)
E-GEOD-7930	Protein 4.1B suppresses prostate cancer progression and metastasis
E-GEOD-7956	Gene Signature for Aggression of Melanoma Metastases - Melanoma Metastasis (LeiFidler)
E-GEOD-8087	RhoGDIbeta-responsive genes in MDA-MB-231 cells
E-GEOD-8113	Pooh cells
E-GEOD-8166	Comparison of gene expression profiles of HUVEC responses to Candida albicans hyphae and blastospores
E-GEOD-8229	Genes in apoptosis induced by anisomycin in human leukemia U937 cells
E-GEOD-8401	Gene Signature for Aggression of Melanoma Metastases - Melanoma Metastasis
E-GEOD-8510	RARÎ±-PLZF overcomes PLZF-mediated repression of CRABPI contributing to retinoid resistance in t(11
E-GEOD-8562	XBP1 confers estrogen independence and antiestrogen resistance in breast cancer cell lines
E-GEOD-8692	Endogeneous mRNA level fluctuations in various brain tumor cells
E-GEOD-8879	Gene expression profiling of atypical T-ALL
E-GEOD-9116	Differential gene expression in primary ovarian tumors from depressed and non-depressed patients
E-GEOD-9182	Expression data from overexpression and knockdown of HOXC6 in LNCaP cells
E-GEOD-9429	Identification of biological markers of sensitivity to high-clinical-risk-adapted therapy for DLBCL patients
E-GEOD-9476	Abnormal Expression Changes in AML
E-GEOD-9574	Gene expression abnormalities in histologically normal breast epithelium of breast cancer patients
E-GEOD-9712	Detection of genes differentially expressed in radioresistant tumors
E-GEOD-9713	Detection of genes differentially expressed in radioresistant and radiosensitive tumors before and after irradiation
E-GEOD-9714	Interferon response of radioresistant and radiosensitive human head&neck tumor cell lines
E-GEOD-9715	Transcript Profiling of TSC Tumor Fibroblasts in Human Patients
E-GEOD-9750	Identification of gene expression profiles in cervical cancer
E-GEOD-9854	U2OS ad-HIC1 target identification
E-GEOD-9936	Expression data from human breast cancer cells (MCF-7) coexpressing ERalpha and Erbeta, treated with phytoestrogens
E-GEOD-9992	Molecular and transcriptional characterization of chromosome 17p loss in chronic lymphocytic leukemia, experiment A
E-MEXP-1006	Gene expression signature in organized and growth-arrested mammary acini predicts good outcome in breast cancer.
E-MEXP-101	Narayanan Lab RKO SIM2s Antisense
E-MEXP-120	Association of gene expression profiles with risk stratification in childhood acute lymphoblastic leukemia
E-MEXP-121	Gene expression signatures identify Rhabdomyosarcoma subtypes and detect a novel t(2
E-MEXP-1269	Genome-wide transcriptional respons to 5-aza-2-deoxycytidine and TSA in multiple myeloma cells
E-MEXP-1327	Selenium vitaminE trial in Prostate Cancer
E-MEXP-1690	gangliogliomas
E-MEXP-231	Normal Lung + Lung adenocarcinoma microarray
E-MEXP-340	Hela_MECT1-MAML2_Targets
E-MEXP-353	SARCOMA
E-MEXP-383	Colorectal cancer
E-MEXP-440	Gene expression changes associated with lapatinib treatment of breast cancer cell lines
E-MEXP-562	MSC tumours
E-MEXP-66	GEM profile of Kaposi sarcoma, normal skin and various primary cells
E-MEXP-669	CMGG H. sapiens neuroblast vs neuroblastoma
E-MEXP-97	Eng-01
E-MTAB-57	Transcription profiling of colon cancer tumor and normal biopsies from a series of patients to identify molecular biomarkers
E-MTAB-7	MAGETAB Worked Examples DC 2008
E-TABM-117	CIT_LYMPHOMA_ALCL_ALK_SUBTYPES
E-TABM-125	Translating microarray data for diagnostic testing in childhood leukaemia
E-TABM-145	Transcription profiling of human cell lines and tissues (GNF/Novartis human data reanalyzed)
E-TABM-15	Transcription profiling of cancerous and non cancerous lung adenocarcinoma tissue. Tumour and normal samples from human lung carcinoma from 18 patients plus tumour only from 5 patients
E-TABM-157	Transcriptional comparison of gene expression in a panel of 51 breast cancer cell lines
E-TABM-206	Muscle-growth hormone
E-TABM-255	Identification of novel molecular prognostic markers for paediatric T-cell acute lymphoblastic leukaemia
E-TABM-26	CSM-Prostate-Cancer-Samples
E-TABM-292	Transcription profiling of human liver cancer
E-TABM-346	CIT-HS-DLBCL-KLY
