# Supplementary material for: Mining for coexpression across hundreds of datasets using novel rank aggregation and visualization methods
Source: Genome Biol. 2009 Dec 4;10(12):R139. doi: 10.1186/gb-2009-10-12-r139 (PMC2812946; doi:10.1186/gb-2009-10-12-r139)
Supplement: Additional file 3 — A table listing the 116 genes that occur in more than two of the six cohorts of subunits MCM1-MCM6, where each cohort contains 100 probesets with most correlation relative to the corresponding subunit. [file gb-2009-10-12-r139-S3.xls]

## Sheet: S - T
Gene ID	Name
ASF1B	Histone chaperone ASF1B
ASPM	Abnormal spindle-like microcephaly-associat
AURKB	Serine/threonine-protein kinase 12
BIRC5	Baculoviral IAP repeat-containing protein 5
BUB1	Mitotic checkpoint serine/threonine-protein
BUB1B	Mitotic checkpoint serine/threonine-protein
C21ORF45	Uncharacterized protein C21orf45
CCNA2	Cyclin-A2
CCNB1	G2/mitotic-specific cyclin-B1
CCNB2	G2/mitotic-specific cyclin-B2
CDC2	Cell division control protein 2 homolog
CDC20	Cell division cycle protein 20 homolog
CDC45L	CDC45-related protein
CDC6	Cell division control protein 6 homolog
CDC7	Cell division cycle 7-related protein kinas
CDCA8	Borealin
CDKN3	Cyclin-dependent kinase inhibitor 3
CDT1	DNA replication factor Cdt1
CENPA	Histone H3-like centromeric protein A
CENPF	centromere protein F
CENPM	Centromere protein M
CHAF1A	Chromatin assembly factor 1 subunit A
CHEK1	Serine/threonine-protein kinase Chk1
CKS1B	Cyclin-dependent kinases regulatory subunit
DLGAP5	Disks large-associated protein 5
DNAJC9	DnaJ homolog subfamily C member 9
DNMT1	DNA (cytosine-5)-methyltransferase 1
DTL	Denticleless protein homolog
FANCI	Fanconi anemia group I protein
FEN1	Flap endonuclease 1
FOXM1	Forkhead box protein M1
GINS1	DNA replication complex GINS protein PSF1
GINS2	DNA replication complex GINS protein PSF2
GMNN	Geminin
GS1-484O17.2	Uncharacterized protein ENSP0000036
HCAP-G	Condensin complex subunit 3
HSA-MIR-106B	hsa-mir-106b
HSA-MIR-25	hsa-mir-25
HSA-MIR-93	hsa-mir-93
KIAA0101	PCNA-associated factor
KIF11	Kinesin-like protein KIF11
KIF15	Kinesin-like protein KIF15
KIF18B	Kinesin-like protein KIF18B
KIF2C	Kinesin-like protein KIF2C
KIF4A	Chromosome-associated kinesin KIF4A
LMNB2	Lamin-B2
LSM2	U6 snRNA-associated Sm-like protein LSm2
MAD2L1	Mitotic spindle assembly checkpoint protein
MCM10	Protein MCM10 homolog
MCM2	DNA replication licensing factor MCM2
MCM3	DNA replication licensing factor MCM3
MCM4	DNA replication licensing factor MCM4
MCM5	DNA replication licensing factor MCM5
MCM6	DNA replication licensing factor MCM6
MCM7	DNA replication licensing factor MCM7
MELK	Maternal embryonic leucine zipper kinase
MKI67	Antigen KI-67
MLF1IP	Centromere protein U
MSH2	DNA mismatch repair protein Msh2
MSH6	DNA mismatch repair protein Msh6
MTHFD1	C-1-tetrahydrofolate synthase, cytoplasmic
MYBL2	Myb-related protein B
NASP	Nuclear autoantigenic sperm protein
NCAPG2	Condensin-2 complex subunit G2
NCAPH	Condensin complex subunit 2
NUP205	Nuclear pore complex protein Nup205
NUSAP1	Nucleolar and spindle-associated protein 1
OIP5	Opa-interacting protein 5
PCNA	Proliferating cell nuclear antigen
PLK1	Serine/threonine-protein kinase PLK1
POLE2	DNA polymerase epsilon subunit 2
PRC1	Protein regulator of cytokinesis 1
PRIM1	DNA primase small subunit
RACGAP1	Rac GTPase-activating protein 1
RAD51	DNA repair protein RAD51 homolog 1
RAD51AP1	RAD51-associated protein 1
RANBP1	Ran-specific GTPase-activating protein
RFC2	Replication factor C subunit 2
RFC3	Replication factor C subunit 3
RFC4	Replication factor C subunit 4
RFC5	Replication factor C subunit 5
RNASEH2A	Ribonuclease H2 subunit A
RRM1	Ribonucleoside-diphosphate reductase large
RRM2	Ribonucleoside-diphosphate reductase subuni
SMC1A	Structural maintenance of chromosomes prote
SMC2	Structural maintenance of chromosomes prote
SMC4	Structural maintenance of chromosomes prote
SSRP1	FACT complex subunit SSRP1
TIMELESS	Protein timeless homolog
TNKS1BP1	182 kDa tankyrase 1-binding protein
TOP2A	TOP2A HUMAN Isoform 2 of P11388 - Homo sapi
TPX2	Targeting protein for Xklp2
TRIP13	Thyroid receptor-interacting protein 13
TUBB	Tubulin beta chain
TYMS	Thymidylate synthase
UBE2C	Ubiquitin-conjugating enzyme E2 C
USP1	Ubiquitin carboxyl-terminal hydrolase 1
VRK1	Serine/threonine-protein kinase VRK1
ZWINT	ZW10 interactor
